# Supplementary material for: Healthcare Professionals’ Subjective Well-Being: A Systematic Review and Methodological Appraisal of Conceptual Models, Measurement Instruments, and Associated Factors
Source: Int J Environ Res Public Health. 2026 Mar 6;23(3):329. doi: 10.3390/ijerph23030329 (PMC13026122; doi:10.3390/ijerph23030329)
Supplement: Supplementary file 1 [file ijerph-23-00329-s001.zip]

Archive with 5 entries (5 files):
- S5 File_PRISMA checklist.pdf
- S1_Search strategy.pdf
- S2_Characteristics of the studies included.xlsx
- S3_Assessment of the quality of studies.xlsx
- S4_Conceptual models, Research Instruments, Influencing Factors.pdf
